# Supplementary material for: Rice Peroxygenase-9 Negatively Regulates Production of Reactive Oxygen Species and Increases Cellular Resistance to Abiotic Stress
Source: Int J Mol Sci. 2025 Jul 18;26(14):6918. doi: 10.3390/ijms26146918 (PMC12295067; doi:10.3390/ijms26146918)
Supplement: Supplementary file 1 [file ijms-26-06918-s001.zip]

Archive with 1 entries (1 files):
- ijms-3736757-supplementary.pdf
